# Supplementary material for: Resident Education and Virtual Medicine: A Faculty Development Session to Enhance Trainee Skills in the Realm of Telemedicine
Source: MedEdPORTAL. 2023 Mar 7;19:11302. doi: 10.15766/mep_2374-8265.11302 (PMC9989055; doi:10.15766/mep_2374-8265.11302)
Supplement: Supplementary file 1 — ABLES Teaching Card.pdfTeaching Material With Presenter Notes.pptxSample Timeline.docxFacilitator Guide.docxSession Evaluation.docx [file mep_2374-8265.11302-s001.zip]

Archive with 7 entries (6 files):
- MEP-2022-0090/
- MEP-2022-0090/A. ABLES Teaching Card.pdf
- MEP-2022-0090/B. Teaching Material With Presenter Notes.pptx
- MEP-2022-0090/C. Sample Timeline.docx
- MEP-2022-0090/D. Facilitator Guide.docx
- MEP-2022-0090/E. Session Evaluation.docx
- MEP-2022-0090/Educational Summary Report_11302.pdf
